# Supplementary material for: Comparative gut microbiota and resistome profiling of intensive care patients receiving selective digestive tract decontamination and healthy subjects
Source: Microbiome. 2017 Aug 14;5:88. doi: 10.1186/s40168-017-0309-z (PMC5554972; doi:10.1186/s40168-017-0309-z)
Supplement: Supplementary file 2 — Demographic details of patients and healthy subjects. Gender, age, weight, and body mass index (BMI) are indicated. The statistical analysis of differences between the two cohorts was performed with the χ2 test (for gender) and Mann-Whitney U test (for age, weight, and BMI). ND: not determined. (XLSX 11 kb) [file 40168_2017_309_MOESM2_ESM.xlsx]

## Sheet: Sheet1
Additional file 2. Demographic data of patients and healthy subjects
ICU patients					healthy subjects
patient number	gender	age (years)	BMI		subject number	gender	age (years)	BMI
105	M	71	27.1731		7	F	51	27.48
108	F	53	24.6097		25	F	50	21.63
120	F	52	22.5827		40	M	31	19.32
157	M	74	28.4082		41	M	53	ND
163	F	49	19.7232		47	M	48	24.66
164	F	89	23.5294		48	F	62	27.01
165	M	48	24.6914		56	F	26	19.78
169	F	38	18.6122		57	F	31	20.72
180	M	61	26.6749		59	F	28	19.71
43	F	79	23.4375		65	M	37	21.22
median		57	24.0696		median		42.5	21.22
P-values	1	0.01	0.36
patients vs healthy subjects	χ2 test	Mann-Whitney U-test
