# Supplementary material for: Comparative gut microbiota and resistome profiling of intensive care patients receiving selective digestive tract decontamination and healthy subjects
Source: Microbiome. 2017 Aug 14;5:88. doi: 10.1186/s40168-017-0309-z (PMC5554972; doi:10.1186/s40168-017-0309-z)
Supplement: Supplementary file 4 — Redundancy analysis (RDA) of variance in microbiota composition. RDA was performed as implemented in CANOCO 5.0 [25] to determine the associations between microbiota composition and explanatory host-associated variables. Significance of the explanatory variables was assessed by MCPT. Statistical testing for the differences in microbiota composition between ICU patients and healthy subjects was performed by the Mann-Whitney U test with FDR correction by the Benjamini and Hochberg method. (XLSX 9 kb) [file 40168_2017_309_MOESM4_ESM.xlsx]

## Sheet: Sheet1
Additional file 4. Redundancy analysis (RDA) of variance in microbiota composition
variables	% of microbiota variance explained	q (FDR-adjusted P)
source (ICU patient, healthy subject)	23	0.006
BMI	3.4	0.048
age	1.9	0.3768
gender	1.8	0.3768
